# Supplementary material for: Plant-Derived Xanthones against Clostridial Enteric Infections
Source: Antibiotics (Basel). 2023 Jan 21;12(2):232. doi: 10.3390/antibiotics12020232 (PMC9952316; doi:10.3390/antibiotics12020232)
Supplement: Supplementary file 1 [file antibiotics-12-00232-s001.zip]

Archive with 1 entries (1 files):
- antibiotics-2105925-supplementary.pdf
